# Supplementary material for: Hydrogel Extrusion Speed Measurements for the Optimization of Bioprinting Parameters
Source: Gels. 2024 Jan 27;10(2):103. doi: 10.3390/gels10020103 (PMC10888060; doi:10.3390/gels10020103)
Supplement: Supplementary file 1 [file gels-10-00103-s001.zip]

Archive with 3 entries (3 files):
- Supplementary_figures.pdf
- Video_S1_5x.mov
- Video_S2.mov
